# Supplementary material for: Evidence for a Retroviral Insertion in TRPM1 as the Cause of Congenital Stationary Night Blindness and Leopard Complex Spotting in the Horse
Source: PLoS One. 2013 Oct 22;8(10):e78280. doi: 10.1371/journal.pone.0078280 (PMC3805535; doi:10.1371/journal.pone.0078280)
Supplement: Table S2 — TRPM1 insert detection in ancient DNA samples. Genotyping was based on single molecule capture and Illumina sequencing. Data presented are MiSeq read depth after mapping with Bowtie and utilizing different filter settings for read lengths. A modern homozygote (LP/LP) and heterozygote (LP/lp) were included for validation of the data. (XLSX) [file pone.0078280.s006.xlsx]

## Sheet: Sheet1
Sample	L=10 bp	L=15 bp	L=20 bp	L=30 bp
Ancient Samples
KG5	22	9	9	9
874/11	5
874/6	45	26	24	24
752/63	25
1137/16	5
1427/41	47	26	26	26
1427/59	1
MAY10	7
Modern Reference Horses
M3160 (LP/LP)	375	370	370	293
M3252 (LP/lp)	44	44	44	44
