# Supplementary material for: Evidence for a Retroviral Insertion in TRPM1 as the Cause of Congenital Stationary Night Blindness and Leopard Complex Spotting in the Horse
Source: PLoS One. 2013 Oct 22;8(10):e78280. doi: 10.1371/journal.pone.0078280 (PMC3805535; doi:10.1371/journal.pone.0078280)
Supplement: Table S3 — Primers utilized in the discovery and the investigation of the 1.4 kb insertion causing LP and CSNB. Primers were used for identification and sequencing of full length LP/CSNB insertion, genotyping for LP and CSNB, and for performing 3’ RACE and sequencing RACE products. (XLSX) [file pone.0078280.s007.xlsx]

## Sheet: Sheet1
Primer name	Primer Sequence	Purpose
ECA1: 108,297,763F (AF)	5'-GGGTGACATGAGCCTGTTTT-3'	used to investigate for structural variant, to identify full length insertion, and first sequence walking primer to identify full length insertion
ECA1: 108299526R (BR)	5'-ATGGACACTGTGCCTCTTCC-3'	used to investigate structural variant
ECA1: 108298197F (BF)	5-CCAGGTCCAGAATTTGCCTA-3'	used to investigate structural variant
ECA1: 108300248R (AR)	5'-CTGATGAGGGGCTTCTGAAA-3'	used to investigate structural variant
ECCA1: 108298197R	5'-TAGGCAAATTCTGGACCTGG-3'	used to amplify full length insertion
TRPM1 insert 1F	5'-GGTTAATGATCGTCTTCTCTGA-3'	used as second sequence walking primer for full length insertion
TRPM1 insert 2F	5'-CACTGCCGGAGAAAGTATCA-3'	used as third sequence walking primer for full length insertion
TRPM1 insert 3BF	5'-CTCACATGGGACTGTGTGCT-3'	used as second sequence walking primer for full length insertion
ECA1: 108297821F	5'-CCGACTTGGGTAGCAACTGA-3'	used for alleleic PCR to amplify wildtype allele
TRPM1 insert F''	5'-AAGGGCAGTTAAAAGCAGCA-3'	used for alleleic PCR to amplify insert allele
ECA1: 108297987R	5'-CTCGGCAATCAGTGAATGAA-3'	used for alleleic PCR as reverse primer
TRPM1 LP RACE 3' Race F-1	5'-TGTGTGCGAGATTCCCTCTGACTGC-3'	used to PCR 3' RACE Ready cDNA
TRPM1 ins trans R-6	5'-GGAGCTGACCAGTCCATACC-3'	used for semi nested RACE-PCR and first sequece walking primer for poly-A identification
TRPM1 ins trans R-4	5'-AATGGAGGAGCACACAGTCC-3'	second sequence walking primer for poly(A) identification
TRPM1 3' RACE R-1	5'-AGATTTATAGTTTAGCTTAGCTT-3'	third sequence walking primer for poly(A) identification
TRPM1 3' RACE R-4	5'-AGACGATCATTAACCTTATGCTCTA-3'	fourth sequence walking primer for poly(A) identification
