# Supplementary material for: Evidence for a Retroviral Insertion in TRPM1 as the Cause of Congenital Stationary Night Blindness and Leopard Complex Spotting in the Horse
Source: PLoS One. 2013 Oct 22;8(10):e78280. doi: 10.1371/journal.pone.0078280 (PMC3805535; doi:10.1371/journal.pone.0078280)
Supplement: Table S4 — Primers used for qRT-PCR of melanocyte cultures. (XLSX) [file pone.0078280.s008.xlsx]

## Sheet: Sheet1
Gene	Accession	Forward Primer	Reverse Primer	Amplicon (bp)
TRPM1	XM_001492235	5’-agcttctagttaccattcagaaaac-3’	5’-gtgacgagttctttctttttca-3’	103
ACTB	NM_001081838	5’-ccagcacgatgaagatcaag-3’	5’-gtggacaatgaggccagaat-3’	88
