# Supplementary material for: Evidence for a Retroviral Insertion in TRPM1 as the Cause of Congenital Stationary Night Blindness and Leopard Complex Spotting in the Horse
Source: PLoS One. 2013 Oct 22;8(10):e78280. doi: 10.1371/journal.pone.0078280 (PMC3805535; doi:10.1371/journal.pone.0078280)
Supplement: Table S5 — Probes sequences used to genotype ancient DNA for the LP/CSNB insertion. Probes were used to enrich libraries for the target regions via hybridization capture using biotin-streptavidin binding coupled to Illumina sequencing. (XLSX) [file pone.0078280.s009.xlsx]

## Sheet: Sheet1
Probe name	Sequence (5'-3')
Leopard-start	TATTGCTCCATTGCCCCAGTGCTGGGAGCCGTGGCTACATCATTTGATCG
Leopard-end	ACTCCGCCGGGGCGGGACCCCGGCACCCCAGACACACATCACACACAGGA
